# Supplementary material for: Baseline thrombospondin-1 concentrations are not associated with mortality in septic patients: a single-center cohort study on the intensive care unit
Source: Intensive Care Med Exp. 2017 Jan 25;5:7. doi: 10.1186/s40635-017-0120-y (PMC5267614; doi:10.1186/s40635-017-0120-y)
Supplement: Additional file 1: — Dataset. (XLSX 29 kb) [file 40635_2017_120_MOESM1_ESM.xlsx]

## Sheet: Blad1
Patient number	Sexe (1: male, 2: female)	Body Mass Index (kg/m2)	Age at admission (years)	Admission via OR (0:no, 1:yes)	ApacheIVscore	Thrombospondin-1, day 1 (ng/ml)	Tertiles	Grade of sepsis (1:sepsis, 2:severe sepsis, 3:septic shock)	Hospital stay (days)	28th day mortality (1:survived, 2:died)		Platelet count (x 10^9/L)	Use of acetylsalicylic acid (1: no, 2: yes)	Use of heparin (1: none, 2: LMWH profylactic, 3: LMWH therapeutic, 4: heparin).
1	1		71.47	0	91	309.64	1	2	10	1			1	3
2	2		83.11	0	103	457.72	2	2	18	2			1	3															Geslacht age_at_inclusion BMI RvSKoorts RvSLeuko RvSTachycard RvSTachypnoe
3	2		68.7	0	109	452.55	2	2	28	1		530	1	3															D1SIRSinclusion_criteria_positive SIRS_to_shock APACHE_IV_score Chronischenierinsuffiëntie COPD Diabetes
4	1	18.7	59.03	1	67	565.13	2	2	28	1		366	2	2															Chronischecardiovasculaireinsuffiëntie Cirrhose OpnameviaOK Ventilation Acuutrenaalfalen
5	1		55.69	0		370.17	2	1		1		249	2	2															proven_infection_overall bloodculture_overall pneumonia_overall abdominal_sepsis_overall
6	2		33.26	0		1546.71	3	1		1		387	2	2															UWI_overall Tertielen DISPLAY=LABEL
7	1		47.77	0	122	597.89	2	3	1	2			2	3
8	1		60.02	0	52	2095.31	3	2	21	1		654	1	2
9	1		70.69	0	61	714.62	3	1	26	1		265	1	2
10	2	21.21	75.15	0	76	1296.66	3	2	28	1		292	1	2
11	1		52.88	0	68	777.01	3	3	28	1		205	1	2
12	1		76.03	0	89	214.1	1	1	28	1		95	1	2
13	2		47.72	0		232.38	1	1		1			2	2
14	1	23.55	51.86	0	69	290.12	1	3	28	1		214	1	2
15	1		59.14	0	77	263.17	1	3	28	1		272	2	2
16	2		77.13	0	42	257.2	1	1	28	1		245	2	2
17	1		66.31	0	74	289.79	1	2	22	1		259	1	1
18	2		71.13	0	95	248.27	1	1	8	2		90	1	2
19	1		72.04	0		441.93	2	1		1			1	2
20	2	19.53	81.1	0	93	809.71	3	2	3	1		424	2	3
21	1		68.15	0	85	399.31	2	1	28	1		300	1	2
22	1		40.81	0	114	329.48	2	3	28	1		126	1	2
23	2	22.04	62.94	1	63	639.68	2	1	28	1		311	1	2
24	2		51.18	0	70	1383.01	3	1	28	1		295	1	2
25	2	35.01	82.56	1		1384.17	3	1		1			1	1
26	2	28.65	80.16	0	77	2212.15	3	1	28	1		243	1	2
27	2	25.71	55.23	1	73	2489.55	3	1	28	1		291	1	3
28	1		38.55	0	47	1197.74	3	2	28	1		371	1	2
29	2		72.44	0	96	308.67	1	3	5	2		315	1	2
30	1		59.18	0	29	1448.45	3	1	14	1		301	1	2
31	1		44.53	0	37	577.28	2	1	17	1			1	2
32	1		78.1	0	140	193.73	1	1	8	2		65	1	2
33	1		40.1	0	63	656.29	3	1	4	1		327	1	2
34	1		82.79	0	36	308.86	1	3	28	1			2	2
35	2		54.72	0	45	1597.11	3	1	14	1		771	1	2
36	2		60.42	0		494.53	2	1		1		146	1	2
37	2		67.9	0		669.21	3	1		1		205	1	3
38	1		49.51	0	43	415.17	2	1	23	1		133	2	3
39	2		66.56	0	120	1173.98	3	1	19	2		201	1	2
40	2		64.46	0	51	834.47	3	2	22	1		543	1	2
41	1	21.6	61.52	0	62	41.06	1	1	28	1		68	1	2
42	1		75.72	0	67	765.46	3	3	15	1		205	2	1
43	2		44.6	0	118	429.65	2	1		2		284	2	2
44	1		34.95	0		126.55	1	2		1		204	1	2
45	1		42.25	0	92	571.29	2	1	28	1		638	1	3
46	2		74.85	0	82	987.43	3	2	14	1		339	1	1
47	1		72.53	0	105	210.73	1	2	12	2		93	2	2
48	1	18.52	59.33	0	15	328.62	1	2	28	1		352	1	2
49	2	18.82	80.81	0	132	337.2	2	3	2	2		183	1	3
50	1	26.83	74.31	0	103	710.83	3	3	28	1		96	1	2
51	2		75.09	0	90	323.44	1	1	28	1		532	1	2
52	1	26.23	48.62	0	69	517.93	2	1	16	1		284	1	3
53	2	17.94	23.34	0	73	737.33	3	2	1	2		522	1	2
54	1	31.25	75.9	0	64	1142.63	3	2	13	1			1	2
55	1		69.35	0	75	1118.68	3	2	25	1		545	1	2
56	2	22.38	54.52	0	71	191.84	1	1	15	1		31	1	2
57	1		58.11	0	68	688.38	3	2	28	1		433	1	3
58	1	20.57	67.39	0	57	425.92	2	1	28	1		422	1	2
59	1	18.81	25.45	0	29	1644.73	3	1	28	1		633	1	2
60	1	28.99	36.07	0	47	378.32	2	2	28	1		206	1	2
61	1	25.18	73.59	1	94	279.17	1	1	7	2		135	1	2
62	1	24.43	37.1	0	87	377.03	2	1	28	1		192	1	4
63	1	27.06	71.09	0	108	341.27	2	1	12	1		194	2	2
64	1	26.3	62	0	87	404.06	2	1	23	1		344	2	3
65	1	22.13	68.2	0	80	603.4	2	1	28	1		141	1	3
66	1	20.9	24.19	0	94	467.33	2	1	28	1		149	1	3
67	2		75.26	0	90	454.27	2	1	28	1		133	2	2
68	1		53.5	0		856.1	3	1		1		478	2	2
69	1		61	0	72	843.47	3	1	25	1		557	2	2
70	2		49.17	0	75	1154.39	3	1	28	1		272	1	1
71	2		28.92	0	68	250.94	1	1	1	1		35	1	4
72	1		55.98	0	52	422.23	2	2	28	1		137	1	3
73	1		60.52	0		452.89	2	1		2		116	1	1
74	1		60.36	0		528.73	2	1		1		272	1	3
75	1		70.76	0	86	596.58	2	1	12	2		200	1	3
76	1		72.93	0	132	101.34	1	1	11	2		174	1	1
77	2		88.61	0	69	806.97	3	1	21	1		355	1	2
78	1		61.75	0	51	581.87	2	1	28	1		195	1	3
79	2		79.36	0	46	729.41	3	1	16	1		408	2	3
80	1		74.82	0	63	325.39	1	1	4	2		84	1	2
81	1		62.15	0	113	241.9	1	1	2	2		215	1	1
82	1		49.62	0		457.25	2	1		1		222	1	2
83	1		56.54	0	87	308.1	1	1	28	1		109	1	2
84	2		39.22	0	97	360.45	2	1	28	1		198	2	4
85	1		72.28	0		240.56	1	1		1			2	4
86	1		46.96	0	72	832.01	3	2	28	1		713	1	2
87	2		71.12	0	63	339.38	2	1	16	1		255	1	2
88	1		37.15	0	67	32.41	1	1	28	1		106	1	3
89	1		64.41	0	46	1934.08	3	1	17	1		408	1	2
90	1		37.51	0	85	386.65	2	1	28	1		14	1	4
91	1		75.82	0	120	765.27	3	3	3	2		204	2	4
92	2		63.33	0	115	206.51	1	1	5	2		78	1	2
93	1		49.78	1	5	1132.61	3	3	28	1		521	1	2
94	2	31.64	76.76	0	58	257.55	1	1	28	1		38	1	3
95	1		56.11	0	47	888.54	3	2	25	1		287	1	2
96	2	25.71	76.34	0	82	580.68	2	1	23	1		138	1	3
97	1	26.23	39.52	0	125	360.96	2	1	28	1		72	1	2
98	2	29.41	55.4	0	146	698.48	3	3	21	2		70	2	2
99	1	22.86	65.06	0	105	862.27	3	2	28	1		141	1	2
100	2	24.21	59.65	1	137	97.88	1	1	26	1		71	1	2
101	2		51.98	0	78	704.23	3	2	4	1		158	1	2
102	1		33.66	0	75	796.1	3	1	28	1
103	1		40.56	0		576.96	2	1		1			1	2
104	2		75.75	0	84	731.52	3	3	28	1		358	2	4
105	1	32.61	42.21	0	65	1034.45	3	1	15	1		146	1	2
106	2	17.48	53.01	0	42	951.1	3	1	10	1		473	1	2
107	2		68.75	0	83	937.54	3	2	8	2		232	2	3
108	1	18.34	63.53	0	75	687.8	3	1	2	1		224	1	4
109	2	24.22	48.24	0	70	447.64	2	1	28	1		117	1	2
110	2	45.79	38.26	0	43	540.45	2	1	28	1		375	1	2
111	1		61.99	0	107	816.54	3	2	28	1		80	1	4
112	1	26.3	74.33	0	41	694.36	3	1	28	1		448	1	2
113	1		36.8	1	35	306.48	1	1	28	1		191	2	2
114	1	21.68	65.28	1	122	309.99	1	1	3	2		25	1	4
115	1	29.04	80.34	1	73	281.39	1	1	28	1		83	2	2
116	1	21.15	70.09	0	60	405.77	2	2	15	1		213	1	1
117	1	23.43	54.86	0	52	482.24	2	2	28	1		175	1	2
118	2	27.55	69.72	1	77	543.51	2	1	6	2		176	2	2
119	2	20	82.46	1	155	590.29	2	1	28	1		168	1	2
120	2	22.65	62.7	0	11	376.17	2	2	17	1		429	1	2
121	1	29.39	71.96	0	118	820.57	3	1	16	1		194	1	2
122	2	25.25	82.6	0	73	225.34	1	1	15	1		272	1	2
123	1	27.17	75.43	0	71	233.64	1	3	22	1		155	2	1
124	2	24.22	62.16	0	65	364.56	2	1	28	1		325	1	2
125	1	23.12	77.74	1	68	1421.24	3	3	28	1		255	1	3
126	1	24.69	62.25	0	83	378.15	2	3	28	1		61	1	3
127	2	29.41	64.35	1	54	577.3	2	1	9	1		170	1	3
128	2	15.79	59.72	0	66	180.66	1	1	28	1		181	1	2
129	2	33.25	74.92	0	49	324.18	1	1	28	1		131	1	3
130	1	27.76	73.83	1	68	599.78	2	2	28	1		255	1	2
131	1	24.49	59.06	0	69	301.11	1	2	11	2		729	1	2
132	1	24.57	23.39	0	41	282.65	1	1	27	1		209	1	4
133	1	27.76	22.92	1	47	131.37	1	1	28	1		63	1	2
134	2		70.01	0		435.36	2	3		2		180	1	1
135	1	30.8	67.39	1	56	218.57	1	1	28	1		203	1	3
136	1	24.84	73.79	0	29	235.99	1	2	28	1		95	1	2
137	2	28.12	82.3	1	102	606.2	2	1	28	1		154	1	4
138	1	24.9	37.44	0	77	1354.55	3	1	4	2		121	1	1
139	1	18.01	72.3	0	103	513.4	2	2	2	2		235	2	2
140	1	22.49	31.12	0	54	884.87	3	2	8	1		437	1	2
141	2	23.88	76.98	0	151	859.11	3	3	1	2		108	1	2
142	1	23.36	64.43	1	79	830.03	3	1	6	2		112	1	3
143	2	21.26	71.52	1	113	805.69	3	3	28	1		214	1	2
144	1	29.22	58.25	0	69	1301.7	3	2	11	1		381	1	2
145	2	23.88	35.39	0	75	479.61	2	3	28	1		87	1	2
146	1	23.72	57.47	1		1017.32	3	1		1		147	1	2
147	2	20.99	63.2	0	64	574.5	2	3	28	1		266	1	2
148	1	23.15	81.61	1	84	38.86	1	1	7	2		184	1	2
149	1	24.49	29.9	0	29	86.53	1	3	21	1		119	1	2
150	1	22.86	77.69	1	80	222.13	1	1	14	1		768	1	2
151	1	26.7	75.43	0	84	57.08	1	1	22	1		206	1	4
152	2	34.16	36.51	1	83	80.18	1	3	27	1		159	1	1
153	1	27.76	64.95	0	65	32.57	1	3	18	1		99	1	2
154	1	19.66	64.96	1	88	144.34	1	1	28	1		213	2	2
155	1	27.7	61.98	0	59	100.21	1	1	6	1		267	1	2
156	1	23.37	21.78	1	74	112.01	1	3	22	1		303	1	2
157	1	20.28	50.55	0	51	158.5	1	2	13	1		488	1	2
158	1	28.68	64.55	0	75	278.39	1	3	28	1		496	1	2
159	1	24.44	68.35	0	139	102.14	1	3	28	1		103	1	1
160	1	16.9	56.27	0	66	377.65	2	1	11	2		331	1	2
161	1	25.38	56.62	0	59	506.9	2	1	2	1		457	1	2
162	1	24.84	45.03	1	60	904.49	3	2	16	1		756	1	2
163	1	26.3	24.56	1	86	381.75	2	1	28	1		78	1	2
164	1	29.05	58.44	1	76	1057.33	3	3	28	1		521	1	2
165	1	27.7	61.66	0	80	806.16	3	2	28	1		361	1	2
166	1	37.22	37.72	0		711.73	3	1		1		438	1	2
167	1	32.41	35.13	1	82	476.2	2	1	28	1		240	1	2
168	1	25.47	23.93	1	35	501.27	2	3	4	1		231	1	2
169	2	29.3	72.36	0	119	531.27	2	3	8	2		243	1	2
170	1	20.45	55.21	1	64	451.24	2	2	28	1		612	2	2
171	1	24.21	67.66	0	64	645.35	2	1	28	1		416	1	2
172	1	22.86	74.45	0	115	206.33	1	2	1	2		9	1	1
173	1	21.22	76.07	0	141	310.59	1	1	12	2		53	2	2
174	1		61.22	0	93	34.7	1	3	25	2		57	1	3
175	1	20.38	77.18	1	117	1030.14	3	3	8	2		397	1	2
176	2	33.06	80.29	0	103	649.69	3	3	5	2		113	2	2
177	2	19.72	67.88	0	122	1243.15	3	1	12	1		504	1	2
178	2	20.69	79.17	0	58	211.48	1	1	28	1		97	1	2
179	2	35.43	70.93	1	86	331.72	2	1	28	1		95	1	2
180	1	23.33	74.37	0	94	141.71	1	3	7	2		106	1	3
181	2	24.39	45.54	0	102	126.02	1	3	17	1		13	1	2
182	1	26.88	68.76	1	39	519.58	2	1	28	1		258	1	2
183	1	23.15	21.58	0	123	570.75	2	3	25	1		96	1	2
184	1	24.22	57.14	0	66	566.39	2	3	28	1		269	1	2
185	2	24.22	29.05	0	44	884.87	3	1	28	1		439	2	2
186	2	23.88	70.95	1	62	651.08	3	3	6	2		187	1	2
187	2	22.04	62.2	1	56	795.91	3	1	12	1		97	2	2
188	1	24.84	63.6	0	92	362.6	2	1	28	1		56	1	1
189	1	30.86	42.93	1	43	370.93	2	1	28	1		78	1	2
190	1	22.49	85.82	1	96	759.81	3	1	11	1		165	2	2
191	1	22.49	34.77	0	145	1025.49	3	3	13	2		266	1	2
192	2	23.78	61.66	0	42	892.9	3	2	28	1		263	1	2
193	2	33.9	38.22	1	36	984.8	3	3	28	1		591	1	3
194	2	25.65	43.27	0	27	596.98	2	2	28	1		88	1	3
195	1	23.37	51.52	1	110	1007.54	3	1	13	1		100	1	2
196	1	21.22	70.5	0	65	649.31	2	1	24	1		201	2	2
197	1	33.52	48.76	1	77	636.9	2	1	13	1		152	1	2
198	2	27.34	81.64	0	61	1245.13	3	2	14	1		214	1	3
199	1	22.78	52.64	1	118	689.26	3	3	28	1		738	1	2
200	1	25.95	57.17	0	42	613.49	2	1	28	1		244	1	2
201	1	19.14	69.63	0	70	839.74	3	1	28	1		392	1	2
202	1	24.84	86.98	0	85	177.16	1	2	10	1		159	1	3
203	1	26.35	68.31	0	108	83.9	1	3	11	2		84	1	2
204	1	26.23	53.38	1	37	246.59	1	1	18	1		249	1	3
205	2	25.95	38.85	0	77	91.43	1	2	10	2		49	1	2
206	2	24.61	51.36	0	103	125.86	1	3	28	1		244	1	2
207	1	25.5	50.63	1	22	148.13	1	1	28	1		439	1	1
208	2	26.12	34.49	0	43	69.19	1	2	28	1		145	1	2
209	1	21.5	48.77	1	38	124.92	1	2	22	1		182	1	2
210	1	30.19	66.61	0	101	108.89	1	3	24	1		279	1	2
211	1	23.87	58.44	0	43	172.67	1	1	28	1		292	1	2
212	2	42.67	61.4	0	43	210.87	1	2	8	1		220	1	2
213	2	22.04	84.21	1	149	119.92	1	3	2	1		148	1	2
214	1	29.39	59.01	0	69	55.77	1	1	2	2		93	2	4
215	1	36.01	65.37	1	119	102.27	1	1	17	2		134	1	3
216	2	22.04	75.06	0	77	46.13	1	3	7	2		140	1	2
217	1	26.58	67.69	1	120	518.27	2	1	28	1		179	1	2
218	1	20.53	50.67	0	65	258.46	1	3	18	1		162	1	2
219	1	24.84	51.21	1	83	334.23	2	1	28	1		129	1	2
220	2	19.03	76.39	0	104	510.01	2	1	11	2		208	1	2
221	2	27.68	81.22	0	88	693.09	3	1	28	1		233	2	2
222	2	24.91	26.56	1	49	712.67	3	1	28	1		412	1	2
223	2	20.57	81.4	0	133	435.8	2	1	28	1		525	2	3
224	1	22.48	79.24	0	96	427.2	2	3	2	2		27	1	3
225	1	25.21	57.78	1	29	791.02	3	1	27	1		191	2	4
226	1	27.78	70.3	1	83	1354.55	3	1	6	2		400	1	2
227	1	23.55	24.48	1	117	405.08	2	1	19	1		182	1	2
228	2	30.11	19.23	0	87	626.17	2	1	21	1		454	1	2
229	2	20.03	91.47	1	71	1613.82	3	1	11	1		193	1	2
230	2	28.12	48.14	0	47	415.03	2	1	28	1		126	1	2
231	1	23.37	80.33	0	59	41.45	1	1	28	1		351	1	3
232	1	23.15	27.2	0	33	60.05	1	2	15	1		199	1	2
233	1	23.15		1	40	130.85	1	1	28	1		215	1	2
234	1	23.95	54.37	1	50	184.89	1	3	28	1		542	1	2
235	1	21.8	78.15	1	99	84.92	1	1	28	1		240	1	3
